# Supplementary material for: Metabolic Influence of S. boulardii and S. cerevisiae in Cross-Kingdom Models of S. mutans and C. albicans
Source: J Fungi (Basel). 2025 Apr 19;11(4):325. doi: 10.3390/jof11040325 (PMC12028775; doi:10.3390/jof11040325)
Supplement: Supplementary file 1 [file jof-11-00325-s001.zip]

Archive with 1 entries (1 files):
- jof-3518244-supplementary.pdf
